# Supplementary material for: Establishment of the Radiologic Tumor Invasion Index Based on Radiomics Splenic Features and Clinical Factors to Predict Serous Invasion of Gastric Cancer
Source: Front Oncol. 2021 Aug 9;11:682456. doi: 10.3389/fonc.2021.682456 (PMC8381151; doi:10.3389/fonc.2021.682456)
Supplement: Supplementary file 1 [file DataSheet_1.csv]

	Radiomics feature
1	original_shape_Elongation
2	original_shape_Flatness
3	original_shape_LeastAxisLength
4	original_shape_MajorAxisLength
5	original_shape_Maximum2DDiameterColumn
6	original_shape_Maximum2DDiameterRow
7	original_shape_Maximum2DDiameterSlice
8	original_shape_Maximum3DDiameter
9	original_shape_MeshVolume
10	original_shape_MinorAxisLength
11	original_shape_Sphericity
12	original_shape_SurfaceArea
13	original_shape_SurfaceVolumeRatio
14	original_shape_VoxelVolume
15	original_firstorder_10Percentile
16	original_firstorder_90Percentile
17	original_firstorder_Energy
18	original_firstorder_Entropy
19	original_firstorder_InterquartileRange
20	original_firstorder_Kurtosis
21	original_firstorder_Maximum
22	original_firstorder_MeanAbsoluteDeviation
23	original_firstorder_Mean
24	original_firstorder_Median
25	original_firstorder_Minimum
26	original_firstorder_Range
27	original_firstorder_RobustMeanAbsoluteDeviation
28	original_firstorder_RootMeanSquared
29	original_firstorder_Skewness
30	original_firstorder_TotalEnergy
31	original_firstorder_Uniformity
32	original_firstorder_Variance
33	original_glcm_Autocorrelation
34	original_glcm_JointAverage
35	original_glcm_ClusterProminence
36	original_glcm_ClusterShade
37	original_glcm_ClusterTendency
38	original_glcm_Contrast
39	original_glcm_Correlation
40	original_glcm_DifferenceAverage
41	original_glcm_DifferenceEntropy
42	original_glcm_DifferenceVariance
43	original_glcm_JointEnergy
44	original_glcm_JointEntropy
45	original_glcm_Imc1
46	original_glcm_Imc2
47	original_glcm_Idm
48	original_glcm_Idmn
49	original_glcm_Id
50	original_glcm_Idn
51	original_glcm_InverseVariance
52	original_glcm_MaximumProbability
53	original_glcm_SumEntropy
54	original_glcm_SumSquares
55	original_glrlm_GrayLevelNonUniformity
56	original_glrlm_GrayLevelNonUniformityNormalized
57	original_glrlm_GrayLevelVariance
58	original_glrlm_HighGrayLevelRunEmphasis
59	original_glrlm_LongRunEmphasis
60	original_glrlm_LongRunHighGrayLevelEmphasis
61	original_glrlm_LongRunLowGrayLevelEmphasis
62	original_glrlm_LowGrayLevelRunEmphasis
63	original_glrlm_RunEntropy
64	original_glrlm_RunLengthNonUniformity
65	original_glrlm_RunLengthNonUniformityNormalized
66	original_glrlm_RunPercentage
67	original_glrlm_RunVariance
68	original_glrlm_ShortRunEmphasis
69	original_glrlm_ShortRunHighGrayLevelEmphasis
70	original_glrlm_ShortRunLowGrayLevelEmphasis
71	original_glszm_GrayLevelNonUniformity
72	original_glszm_GrayLevelNonUniformityNormalized
73	original_glszm_GrayLevelVariance
74	original_glszm_HighGrayLevelZoneEmphasis
75	original_glszm_LargeAreaEmphasis
76	original_glszm_LargeAreaHighGrayLevelEmphasis
77	original_glszm_LargeAreaLowGrayLevelEmphasis
78	original_glszm_LowGrayLevelZoneEmphasis
79	original_glszm_SizeZoneNonUniformity
80	original_glszm_SizeZoneNonUniformityNormalized
81	original_glszm_SmallAreaEmphasis
82	original_glszm_SmallAreaHighGrayLevelEmphasis
83	original_glszm_SmallAreaLowGrayLevelEmphasis
84	original_glszm_ZoneEntropy
85	original_glszm_ZonePercentage
86	original_glszm_ZoneVariance
87	original_gldm_DependenceEntropy
88	original_gldm_DependenceNonUniformity
89	original_gldm_DependenceNonUniformityNormalized
90	original_gldm_DependenceVariance
91	original_gldm_GrayLevelNonUniformity
92	original_gldm_GrayLevelVariance
93	original_gldm_HighGrayLevelEmphasis
94	original_gldm_LargeDependenceEmphasis
95	original_gldm_LargeDependenceHighGrayLevelEmphasis
96	original_gldm_LargeDependenceLowGrayLevelEmphasis
97	original_gldm_LowGrayLevelEmphasis
98	original_gldm_SmallDependenceEmphasis
99	original_gldm_SmallDependenceHighGrayLevelEmphasis
100	original_gldm_SmallDependenceLowGrayLevelEmphasis
101	original_ngtdm_Busyness
102	original_ngtdm_Coarseness
103	original_ngtdm_Complexity
104	original_ngtdm_Contrast
105	original_ngtdm_Strength
106	wavelet.LLH_firstorder_10Percentile
107	wavelet.LLH_firstorder_90Percentile
108	wavelet.LLH_firstorder_Energy
109	wavelet.LLH_firstorder_Entropy
110	wavelet.LLH_firstorder_InterquartileRange
111	wavelet.LLH_firstorder_Kurtosis
112	wavelet.LLH_firstorder_Maximum
113	wavelet.LLH_firstorder_MeanAbsoluteDeviation
114	wavelet.LLH_firstorder_Mean
115	wavelet.LLH_firstorder_Median
116	wavelet.LLH_firstorder_Minimum
117	wavelet.LLH_firstorder_Range
118	wavelet.LLH_firstorder_RobustMeanAbsoluteDeviation
119	wavelet.LLH_firstorder_RootMeanSquared
120	wavelet.LLH_firstorder_Skewness
121	wavelet.LLH_firstorder_TotalEnergy
122	wavelet.LLH_firstorder_Uniformity
123	wavelet.LLH_firstorder_Variance
124	wavelet.LLH_glcm_Autocorrelation
125	wavelet.LLH_glcm_JointAverage
126	wavelet.LLH_glcm_ClusterProminence
127	wavelet.LLH_glcm_ClusterShade
128	wavelet.LLH_glcm_ClusterTendency
129	wavelet.LLH_glcm_Contrast
130	wavelet.LLH_glcm_Correlation
131	wavelet.LLH_glcm_DifferenceAverage
132	wavelet.LLH_glcm_DifferenceEntropy
133	wavelet.LLH_glcm_DifferenceVariance
134	wavelet.LLH_glcm_JointEnergy
135	wavelet.LLH_glcm_JointEntropy
136	wavelet.LLH_glcm_Imc1
137	wavelet.LLH_glcm_Imc2
138	wavelet.LLH_glcm_Idm
139	wavelet.LLH_glcm_Idmn
140	wavelet.LLH_glcm_Id
141	wavelet.LLH_glcm_Idn
142	wavelet.LLH_glcm_InverseVariance
143	wavelet.LLH_glcm_MaximumProbability
144	wavelet.LLH_glcm_SumEntropy
145	wavelet.LLH_glcm_SumSquares
146	wavelet.LLH_glrlm_GrayLevelNonUniformity
147	wavelet.LLH_glrlm_GrayLevelNonUniformityNormalized
148	wavelet.LLH_glrlm_GrayLevelVariance
149	wavelet.LLH_glrlm_HighGrayLevelRunEmphasis
150	wavelet.LLH_glrlm_LongRunEmphasis
151	wavelet.LLH_glrlm_LongRunHighGrayLevelEmphasis
152	wavelet.LLH_glrlm_LongRunLowGrayLevelEmphasis
153	wavelet.LLH_glrlm_LowGrayLevelRunEmphasis
154	wavelet.LLH_glrlm_RunEntropy
155	wavelet.LLH_glrlm_RunLengthNonUniformity
156	wavelet.LLH_glrlm_RunLengthNonUniformityNormalized
157	wavelet.LLH_glrlm_RunPercentage
158	wavelet.LLH_glrlm_RunVariance
159	wavelet.LLH_glrlm_ShortRunEmphasis
160	wavelet.LLH_glrlm_ShortRunHighGrayLevelEmphasis
161	wavelet.LLH_glrlm_ShortRunLowGrayLevelEmphasis
162	wavelet.LLH_glszm_GrayLevelNonUniformity
163	wavelet.LLH_glszm_GrayLevelNonUniformityNormalized
164	wavelet.LLH_glszm_GrayLevelVariance
165	wavelet.LLH_glszm_HighGrayLevelZoneEmphasis
166	wavelet.LLH_glszm_LargeAreaEmphasis
167	wavelet.LLH_glszm_LargeAreaHighGrayLevelEmphasis
168	wavelet.LLH_glszm_LargeAreaLowGrayLevelEmphasis
169	wavelet.LLH_glszm_LowGrayLevelZoneEmphasis
170	wavelet.LLH_glszm_SizeZoneNonUniformity
171	wavelet.LLH_glszm_SizeZoneNonUniformityNormalized
172	wavelet.LLH_glszm_SmallAreaEmphasis
173	wavelet.LLH_glszm_SmallAreaHighGrayLevelEmphasis
174	wavelet.LLH_glszm_SmallAreaLowGrayLevelEmphasis
175	wavelet.LLH_glszm_ZoneEntropy
176	wavelet.LLH_glszm_ZonePercentage
177	wavelet.LLH_glszm_ZoneVariance
178	wavelet.LLH_gldm_DependenceEntropy
179	wavelet.LLH_gldm_DependenceNonUniformity
180	wavelet.LLH_gldm_DependenceNonUniformityNormalized
181	wavelet.LLH_gldm_DependenceVariance
182	wavelet.LLH_gldm_GrayLevelNonUniformity
183	wavelet.LLH_gldm_GrayLevelVariance
184	wavelet.LLH_gldm_HighGrayLevelEmphasis
185	wavelet.LLH_gldm_LargeDependenceEmphasis
186	wavelet.LLH_gldm_LargeDependenceHighGrayLevelEmphasis
187	wavelet.LLH_gldm_LargeDependenceLowGrayLevelEmphasis
188	wavelet.LLH_gldm_LowGrayLevelEmphasis
189	wavelet.LLH_gldm_SmallDependenceEmphasis
190	wavelet.LLH_gldm_SmallDependenceHighGrayLevelEmphasis
191	wavelet.LLH_gldm_SmallDependenceLowGrayLevelEmphasis
192	wavelet.LLH_ngtdm_Busyness
193	wavelet.LLH_ngtdm_Coarseness
194	wavelet.LLH_ngtdm_Complexity
195	wavelet.LLH_ngtdm_Contrast
196	wavelet.LLH_ngtdm_Strength
197	wavelet.LHL_firstorder_10Percentile
198	wavelet.LHL_firstorder_90Percentile
199	wavelet.LHL_firstorder_Energy
200	wavelet.LHL_firstorder_Entropy
201	wavelet.LHL_firstorder_InterquartileRange
202	wavelet.LHL_firstorder_Kurtosis
203	wavelet.LHL_firstorder_Maximum
204	wavelet.LHL_firstorder_MeanAbsoluteDeviation
205	wavelet.LHL_firstorder_Mean
206	wavelet.LHL_firstorder_Median
207	wavelet.LHL_firstorder_Minimum
208	wavelet.LHL_firstorder_Range
209	wavelet.LHL_firstorder_RobustMeanAbsoluteDeviation
210	wavelet.LHL_firstorder_RootMeanSquared
211	wavelet.LHL_firstorder_Skewness
212	wavelet.LHL_firstorder_TotalEnergy
213	wavelet.LHL_firstorder_Uniformity
214	wavelet.LHL_firstorder_Variance
215	wavelet.LHL_glcm_Autocorrelation
216	wavelet.LHL_glcm_JointAverage
217	wavelet.LHL_glcm_ClusterProminence
218	wavelet.LHL_glcm_ClusterShade
219	wavelet.LHL_glcm_ClusterTendency
220	wavelet.LHL_glcm_Contrast
221	wavelet.LHL_glcm_Correlation
222	wavelet.LHL_glcm_DifferenceAverage
223	wavelet.LHL_glcm_DifferenceEntropy
224	wavelet.LHL_glcm_DifferenceVariance
225	wavelet.LHL_glcm_JointEnergy
226	wavelet.LHL_glcm_JointEntropy
227	wavelet.LHL_glcm_Imc1
228	wavelet.LHL_glcm_Imc2
229	wavelet.LHL_glcm_Idm
230	wavelet.LHL_glcm_Idmn
231	wavelet.LHL_glcm_Id
232	wavelet.LHL_glcm_Idn
233	wavelet.LHL_glcm_InverseVariance
234	wavelet.LHL_glcm_MaximumProbability
235	wavelet.LHL_glcm_SumEntropy
236	wavelet.LHL_glcm_SumSquares
237	wavelet.LHL_glrlm_GrayLevelNonUniformity
238	wavelet.LHL_glrlm_GrayLevelNonUniformityNormalized
239	wavelet.LHL_glrlm_GrayLevelVariance
240	wavelet.LHL_glrlm_HighGrayLevelRunEmphasis
241	wavelet.LHL_glrlm_LongRunEmphasis
242	wavelet.LHL_glrlm_LongRunHighGrayLevelEmphasis
243	wavelet.LHL_glrlm_LongRunLowGrayLevelEmphasis
244	wavelet.LHL_glrlm_LowGrayLevelRunEmphasis
245	wavelet.LHL_glrlm_RunEntropy
246	wavelet.LHL_glrlm_RunLengthNonUniformity
247	wavelet.LHL_glrlm_RunLengthNonUniformityNormalized
248	wavelet.LHL_glrlm_RunPercentage
249	wavelet.LHL_glrlm_RunVariance
250	wavelet.LHL_glrlm_ShortRunEmphasis
251	wavelet.LHL_glrlm_ShortRunHighGrayLevelEmphasis
252	wavelet.LHL_glrlm_ShortRunLowGrayLevelEmphasis
253	wavelet.LHL_glszm_GrayLevelNonUniformity
254	wavelet.LHL_glszm_GrayLevelNonUniformityNormalized
255	wavelet.LHL_glszm_GrayLevelVariance
256	wavelet.LHL_glszm_HighGrayLevelZoneEmphasis
257	wavelet.LHL_glszm_LargeAreaEmphasis
258	wavelet.LHL_glszm_LargeAreaHighGrayLevelEmphasis
259	wavelet.LHL_glszm_LargeAreaLowGrayLevelEmphasis
260	wavelet.LHL_glszm_LowGrayLevelZoneEmphasis
261	wavelet.LHL_glszm_SizeZoneNonUniformity
262	wavelet.LHL_glszm_SizeZoneNonUniformityNormalized
263	wavelet.LHL_glszm_SmallAreaEmphasis
264	wavelet.LHL_glszm_SmallAreaHighGrayLevelEmphasis
265	wavelet.LHL_glszm_SmallAreaLowGrayLevelEmphasis
266	wavelet.LHL_glszm_ZoneEntropy
267	wavelet.LHL_glszm_ZonePercentage
268	wavelet.LHL_glszm_ZoneVariance
269	wavelet.LHL_gldm_DependenceEntropy
270	wavelet.LHL_gldm_DependenceNonUniformity
271	wavelet.LHL_gldm_DependenceNonUniformityNormalized
272	wavelet.LHL_gldm_DependenceVariance
273	wavelet.LHL_gldm_GrayLevelNonUniformity
274	wavelet.LHL_gldm_GrayLevelVariance
275	wavelet.LHL_gldm_HighGrayLevelEmphasis
276	wavelet.LHL_gldm_LargeDependenceEmphasis
277	wavelet.LHL_gldm_LargeDependenceHighGrayLevelEmphasis
278	wavelet.LHL_gldm_LargeDependenceLowGrayLevelEmphasis
279	wavelet.LHL_gldm_LowGrayLevelEmphasis
280	wavelet.LHL_gldm_SmallDependenceEmphasis
281	wavelet.LHL_gldm_SmallDependenceHighGrayLevelEmphasis
282	wavelet.LHL_gldm_SmallDependenceLowGrayLevelEmphasis
283	wavelet.LHL_ngtdm_Busyness
284	wavelet.LHL_ngtdm_Coarseness
285	wavelet.LHL_ngtdm_Complexity
286	wavelet.LHL_ngtdm_Contrast
287	wavelet.LHL_ngtdm_Strength
288	wavelet.LHH_firstorder_10Percentile
289	wavelet.LHH_firstorder_90Percentile
290	wavelet.LHH_firstorder_Energy
291	wavelet.LHH_firstorder_Entropy
292	wavelet.LHH_firstorder_InterquartileRange
293	wavelet.LHH_firstorder_Kurtosis
294	wavelet.LHH_firstorder_Maximum
295	wavelet.LHH_firstorder_MeanAbsoluteDeviation
296	wavelet.LHH_firstorder_Mean
297	wavelet.LHH_firstorder_Median
298	wavelet.LHH_firstorder_Minimum
299	wavelet.LHH_firstorder_Range
300	wavelet.LHH_firstorder_RobustMeanAbsoluteDeviation
301	wavelet.LHH_firstorder_RootMeanSquared
302	wavelet.LHH_firstorder_Skewness
303	wavelet.LHH_firstorder_TotalEnergy
304	wavelet.LHH_firstorder_Uniformity
305	wavelet.LHH_firstorder_Variance
306	wavelet.LHH_glcm_Autocorrelation
307	wavelet.LHH_glcm_JointAverage
308	wavelet.LHH_glcm_ClusterProminence
309	wavelet.LHH_glcm_ClusterShade
310	wavelet.LHH_glcm_ClusterTendency
311	wavelet.LHH_glcm_Contrast
312	wavelet.LHH_glcm_Correlation
313	wavelet.LHH_glcm_DifferenceAverage
314	wavelet.LHH_glcm_DifferenceEntropy
315	wavelet.LHH_glcm_DifferenceVariance
316	wavelet.LHH_glcm_JointEnergy
317	wavelet.LHH_glcm_JointEntropy
318	wavelet.LHH_glcm_Imc1
319	wavelet.LHH_glcm_Imc2
320	wavelet.LHH_glcm_Idm
321	wavelet.LHH_glcm_Idmn
322	wavelet.LHH_glcm_Id
323	wavelet.LHH_glcm_Idn
324	wavelet.LHH_glcm_InverseVariance
325	wavelet.LHH_glcm_MaximumProbability
326	wavelet.LHH_glcm_SumEntropy
327	wavelet.LHH_glcm_SumSquares
328	wavelet.LHH_glrlm_GrayLevelNonUniformity
329	wavelet.LHH_glrlm_GrayLevelNonUniformityNormalized
330	wavelet.LHH_glrlm_GrayLevelVariance
331	wavelet.LHH_glrlm_HighGrayLevelRunEmphasis
332	wavelet.LHH_glrlm_LongRunEmphasis
333	wavelet.LHH_glrlm_LongRunHighGrayLevelEmphasis
334	wavelet.LHH_glrlm_LongRunLowGrayLevelEmphasis
335	wavelet.LHH_glrlm_LowGrayLevelRunEmphasis
336	wavelet.LHH_glrlm_RunEntropy
337	wavelet.LHH_glrlm_RunLengthNonUniformity
338	wavelet.LHH_glrlm_RunLengthNonUniformityNormalized
339	wavelet.LHH_glrlm_RunPercentage
340	wavelet.LHH_glrlm_RunVariance
341	wavelet.LHH_glrlm_ShortRunEmphasis
342	wavelet.LHH_glrlm_ShortRunHighGrayLevelEmphasis
343	wavelet.LHH_glrlm_ShortRunLowGrayLevelEmphasis
344	wavelet.LHH_glszm_GrayLevelNonUniformity
345	wavelet.LHH_glszm_GrayLevelNonUniformityNormalized
346	wavelet.LHH_glszm_GrayLevelVariance
347	wavelet.LHH_glszm_HighGrayLevelZoneEmphasis
348	wavelet.LHH_glszm_LargeAreaEmphasis
349	wavelet.LHH_glszm_LargeAreaHighGrayLevelEmphasis
350	wavelet.LHH_glszm_LargeAreaLowGrayLevelEmphasis
351	wavelet.LHH_glszm_LowGrayLevelZoneEmphasis
352	wavelet.LHH_glszm_SizeZoneNonUniformity
353	wavelet.LHH_glszm_SizeZoneNonUniformityNormalized
354	wavelet.LHH_glszm_SmallAreaEmphasis
355	wavelet.LHH_glszm_SmallAreaHighGrayLevelEmphasis
356	wavelet.LHH_glszm_SmallAreaLowGrayLevelEmphasis
357	wavelet.LHH_glszm_ZoneEntropy
358	wavelet.LHH_glszm_ZonePercentage
359	wavelet.LHH_glszm_ZoneVariance
360	wavelet.LHH_gldm_DependenceEntropy
361	wavelet.LHH_gldm_DependenceNonUniformity
362	wavelet.LHH_gldm_DependenceNonUniformityNormalized
363	wavelet.LHH_gldm_DependenceVariance
364	wavelet.LHH_gldm_GrayLevelNonUniformity
365	wavelet.LHH_gldm_GrayLevelVariance
366	wavelet.LHH_gldm_HighGrayLevelEmphasis
367	wavelet.LHH_gldm_LargeDependenceEmphasis
368	wavelet.LHH_gldm_LargeDependenceHighGrayLevelEmphasis
369	wavelet.LHH_gldm_LargeDependenceLowGrayLevelEmphasis
370	wavelet.LHH_gldm_LowGrayLevelEmphasis
371	wavelet.LHH_gldm_SmallDependenceEmphasis
372	wavelet.LHH_gldm_SmallDependenceHighGrayLevelEmphasis
373	wavelet.LHH_gldm_SmallDependenceLowGrayLevelEmphasis
374	wavelet.LHH_ngtdm_Busyness
375	wavelet.LHH_ngtdm_Coarseness
376	wavelet.LHH_ngtdm_Complexity
377	wavelet.LHH_ngtdm_Contrast
378	wavelet.LHH_ngtdm_Strength
379	wavelet.HLL_firstorder_10Percentile
380	wavelet.HLL_firstorder_90Percentile
381	wavelet.HLL_firstorder_Energy
382	wavelet.HLL_firstorder_Entropy
383	wavelet.HLL_firstorder_InterquartileRange
384	wavelet.HLL_firstorder_Kurtosis
385	wavelet.HLL_firstorder_Maximum
386	wavelet.HLL_firstorder_MeanAbsoluteDeviation
387	wavelet.HLL_firstorder_Mean
388	wavelet.HLL_firstorder_Median
389	wavelet.HLL_firstorder_Minimum
390	wavelet.HLL_firstorder_Range
391	wavelet.HLL_firstorder_RobustMeanAbsoluteDeviation
392	wavelet.HLL_firstorder_RootMeanSquared
393	wavelet.HLL_firstorder_Skewness
394	wavelet.HLL_firstorder_TotalEnergy
395	wavelet.HLL_firstorder_Uniformity
396	wavelet.HLL_firstorder_Variance
397	wavelet.HLL_glcm_Autocorrelation
398	wavelet.HLL_glcm_JointAverage
399	wavelet.HLL_glcm_ClusterProminence
400	wavelet.HLL_glcm_ClusterShade
401	wavelet.HLL_glcm_ClusterTendency
402	wavelet.HLL_glcm_Contrast
403	wavelet.HLL_glcm_Correlation
404	wavelet.HLL_glcm_DifferenceAverage
405	wavelet.HLL_glcm_DifferenceEntropy
406	wavelet.HLL_glcm_DifferenceVariance
407	wavelet.HLL_glcm_JointEnergy
408	wavelet.HLL_glcm_JointEntropy
409	wavelet.HLL_glcm_Imc1
410	wavelet.HLL_glcm_Imc2
411	wavelet.HLL_glcm_Idm
412	wavelet.HLL_glcm_Idmn
413	wavelet.HLL_glcm_Id
414	wavelet.HLL_glcm_Idn
415	wavelet.HLL_glcm_InverseVariance
416	wavelet.HLL_glcm_MaximumProbability
417	wavelet.HLL_glcm_SumEntropy
418	wavelet.HLL_glcm_SumSquares
419	wavelet.HLL_glrlm_GrayLevelNonUniformity
420	wavelet.HLL_glrlm_GrayLevelNonUniformityNormalized
421	wavelet.HLL_glrlm_GrayLevelVariance
422	wavelet.HLL_glrlm_HighGrayLevelRunEmphasis
423	wavelet.HLL_glrlm_LongRunEmphasis
424	wavelet.HLL_glrlm_LongRunHighGrayLevelEmphasis
425	wavelet.HLL_glrlm_LongRunLowGrayLevelEmphasis
426	wavelet.HLL_glrlm_LowGrayLevelRunEmphasis
427	wavelet.HLL_glrlm_RunEntropy
428	wavelet.HLL_glrlm_RunLengthNonUniformity
429	wavelet.HLL_glrlm_RunLengthNonUniformityNormalized
430	wavelet.HLL_glrlm_RunPercentage
431	wavelet.HLL_glrlm_RunVariance
432	wavelet.HLL_glrlm_ShortRunEmphasis
433	wavelet.HLL_glrlm_ShortRunHighGrayLevelEmphasis
434	wavelet.HLL_glrlm_ShortRunLowGrayLevelEmphasis
435	wavelet.HLL_glszm_GrayLevelNonUniformity
436	wavelet.HLL_glszm_GrayLevelNonUniformityNormalized
437	wavelet.HLL_glszm_GrayLevelVariance
438	wavelet.HLL_glszm_HighGrayLevelZoneEmphasis
439	wavelet.HLL_glszm_LargeAreaEmphasis
440	wavelet.HLL_glszm_LargeAreaHighGrayLevelEmphasis
441	wavelet.HLL_glszm_LargeAreaLowGrayLevelEmphasis
442	wavelet.HLL_glszm_LowGrayLevelZoneEmphasis
443	wavelet.HLL_glszm_SizeZoneNonUniformity
444	wavelet.HLL_glszm_SizeZoneNonUniformityNormalized
445	wavelet.HLL_glszm_SmallAreaEmphasis
446	wavelet.HLL_glszm_SmallAreaHighGrayLevelEmphasis
447	wavelet.HLL_glszm_SmallAreaLowGrayLevelEmphasis
448	wavelet.HLL_glszm_ZoneEntropy
449	wavelet.HLL_glszm_ZonePercentage
450	wavelet.HLL_glszm_ZoneVariance
451	wavelet.HLL_gldm_DependenceEntropy
452	wavelet.HLL_gldm_DependenceNonUniformity
453	wavelet.HLL_gldm_DependenceNonUniformityNormalized
454	wavelet.HLL_gldm_DependenceVariance
455	wavelet.HLL_gldm_GrayLevelNonUniformity
456	wavelet.HLL_gldm_GrayLevelVariance
457	wavelet.HLL_gldm_HighGrayLevelEmphasis
458	wavelet.HLL_gldm_LargeDependenceEmphasis
459	wavelet.HLL_gldm_LargeDependenceHighGrayLevelEmphasis
460	wavelet.HLL_gldm_LargeDependenceLowGrayLevelEmphasis
461	wavelet.HLL_gldm_LowGrayLevelEmphasis
462	wavelet.HLL_gldm_SmallDependenceEmphasis
463	wavelet.HLL_gldm_SmallDependenceHighGrayLevelEmphasis
464	wavelet.HLL_gldm_SmallDependenceLowGrayLevelEmphasis
465	wavelet.HLL_ngtdm_Busyness
466	wavelet.HLL_ngtdm_Coarseness
467	wavelet.HLL_ngtdm_Complexity
468	wavelet.HLL_ngtdm_Contrast
469	wavelet.HLL_ngtdm_Strength
470	wavelet.HLH_firstorder_10Percentile
471	wavelet.HLH_firstorder_90Percentile
472	wavelet.HLH_firstorder_Energy
473	wavelet.HLH_firstorder_Entropy
474	wavelet.HLH_firstorder_InterquartileRange
475	wavelet.HLH_firstorder_Kurtosis
476	wavelet.HLH_firstorder_Maximum
477	wavelet.HLH_firstorder_MeanAbsoluteDeviation
478	wavelet.HLH_firstorder_Mean
479	wavelet.HLH_firstorder_Median
480	wavelet.HLH_firstorder_Minimum
481	wavelet.HLH_firstorder_Range
482	wavelet.HLH_firstorder_RobustMeanAbsoluteDeviation
483	wavelet.HLH_firstorder_RootMeanSquared
484	wavelet.HLH_firstorder_Skewness
485	wavelet.HLH_firstorder_TotalEnergy
486	wavelet.HLH_firstorder_Uniformity
487	wavelet.HLH_firstorder_Variance
488	wavelet.HLH_glcm_Autocorrelation
489	wavelet.HLH_glcm_JointAverage
490	wavelet.HLH_glcm_ClusterProminence
491	wavelet.HLH_glcm_ClusterShade
492	wavelet.HLH_glcm_ClusterTendency
493	wavelet.HLH_glcm_Contrast
494	wavelet.HLH_glcm_Correlation
495	wavelet.HLH_glcm_DifferenceAverage
496	wavelet.HLH_glcm_DifferenceEntropy
497	wavelet.HLH_glcm_DifferenceVariance
498	wavelet.HLH_glcm_JointEnergy
499	wavelet.HLH_glcm_JointEntropy
500	wavelet.HLH_glcm_Imc1
501	wavelet.HLH_glcm_Imc2
502	wavelet.HLH_glcm_Idm
503	wavelet.HLH_glcm_Idmn
504	wavelet.HLH_glcm_Id
505	wavelet.HLH_glcm_Idn
506	wavelet.HLH_glcm_InverseVariance
507	wavelet.HLH_glcm_MaximumProbability
508	wavelet.HLH_glcm_SumEntropy
509	wavelet.HLH_glcm_SumSquares
510	wavelet.HLH_glrlm_GrayLevelNonUniformity
511	wavelet.HLH_glrlm_GrayLevelNonUniformityNormalized
512	wavelet.HLH_glrlm_GrayLevelVariance
513	wavelet.HLH_glrlm_HighGrayLevelRunEmphasis
514	wavelet.HLH_glrlm_LongRunEmphasis
515	wavelet.HLH_glrlm_LongRunHighGrayLevelEmphasis
516	wavelet.HLH_glrlm_LongRunLowGrayLevelEmphasis
517	wavelet.HLH_glrlm_LowGrayLevelRunEmphasis
518	wavelet.HLH_glrlm_RunEntropy
519	wavelet.HLH_glrlm_RunLengthNonUniformity
520	wavelet.HLH_glrlm_RunLengthNonUniformityNormalized
521	wavelet.HLH_glrlm_RunPercentage
522	wavelet.HLH_glrlm_RunVariance
523	wavelet.HLH_glrlm_ShortRunEmphasis
524	wavelet.HLH_glrlm_ShortRunHighGrayLevelEmphasis
525	wavelet.HLH_glrlm_ShortRunLowGrayLevelEmphasis
526	wavelet.HLH_glszm_GrayLevelNonUniformity
527	wavelet.HLH_glszm_GrayLevelNonUniformityNormalized
528	wavelet.HLH_glszm_GrayLevelVariance
529	wavelet.HLH_glszm_HighGrayLevelZoneEmphasis
530	wavelet.HLH_glszm_LargeAreaEmphasis
531	wavelet.HLH_glszm_LargeAreaHighGrayLevelEmphasis
532	wavelet.HLH_glszm_LargeAreaLowGrayLevelEmphasis
533	wavelet.HLH_glszm_LowGrayLevelZoneEmphasis
534	wavelet.HLH_glszm_SizeZoneNonUniformity
535	wavelet.HLH_glszm_SizeZoneNonUniformityNormalized
536	wavelet.HLH_glszm_SmallAreaEmphasis
537	wavelet.HLH_glszm_SmallAreaHighGrayLevelEmphasis
538	wavelet.HLH_glszm_SmallAreaLowGrayLevelEmphasis
539	wavelet.HLH_glszm_ZoneEntropy
540	wavelet.HLH_glszm_ZonePercentage
541	wavelet.HLH_glszm_ZoneVariance
542	wavelet.HLH_gldm_DependenceEntropy
543	wavelet.HLH_gldm_DependenceNonUniformity
544	wavelet.HLH_gldm_DependenceNonUniformityNormalized
545	wavelet.HLH_gldm_DependenceVariance
546	wavelet.HLH_gldm_GrayLevelNonUniformity
547	wavelet.HLH_gldm_GrayLevelVariance
548	wavelet.HLH_gldm_HighGrayLevelEmphasis
549	wavelet.HLH_gldm_LargeDependenceEmphasis
550	wavelet.HLH_gldm_LargeDependenceHighGrayLevelEmphasis
551	wavelet.HLH_gldm_LargeDependenceLowGrayLevelEmphasis
552	wavelet.HLH_gldm_LowGrayLevelEmphasis
553	wavelet.HLH_gldm_SmallDependenceEmphasis
554	wavelet.HLH_gldm_SmallDependenceHighGrayLevelEmphasis
555	wavelet.HLH_gldm_SmallDependenceLowGrayLevelEmphasis
556	wavelet.HLH_ngtdm_Busyness
557	wavelet.HLH_ngtdm_Coarseness
558	wavelet.HLH_ngtdm_Complexity
559	wavelet.HLH_ngtdm_Contrast
560	wavelet.HLH_ngtdm_Strength
561	wavelet.HHL_firstorder_10Percentile
562	wavelet.HHL_firstorder_90Percentile
563	wavelet.HHL_firstorder_Energy
564	wavelet.HHL_firstorder_Entropy
565	wavelet.HHL_firstorder_InterquartileRange
566	wavelet.HHL_firstorder_Kurtosis
567	wavelet.HHL_firstorder_Maximum
568	wavelet.HHL_firstorder_MeanAbsoluteDeviation
569	wavelet.HHL_firstorder_Mean
570	wavelet.HHL_firstorder_Median
571	wavelet.HHL_firstorder_Minimum
572	wavelet.HHL_firstorder_Range
573	wavelet.HHL_firstorder_RobustMeanAbsoluteDeviation
574	wavelet.HHL_firstorder_RootMeanSquared
575	wavelet.HHL_firstorder_Skewness
576	wavelet.HHL_firstorder_TotalEnergy
577	wavelet.HHL_firstorder_Uniformity
578	wavelet.HHL_firstorder_Variance
579	wavelet.HHL_glcm_Autocorrelation
580	wavelet.HHL_glcm_JointAverage
581	wavelet.HHL_glcm_ClusterProminence
582	wavelet.HHL_glcm_ClusterShade
583	wavelet.HHL_glcm_ClusterTendency
584	wavelet.HHL_glcm_Contrast
585	wavelet.HHL_glcm_Correlation
586	wavelet.HHL_glcm_DifferenceAverage
587	wavelet.HHL_glcm_DifferenceEntropy
588	wavelet.HHL_glcm_DifferenceVariance
589	wavelet.HHL_glcm_JointEnergy
590	wavelet.HHL_glcm_JointEntropy
591	wavelet.HHL_glcm_Imc1
592	wavelet.HHL_glcm_Imc2
593	wavelet.HHL_glcm_Idm
594	wavelet.HHL_glcm_Idmn
595	wavelet.HHL_glcm_Id
596	wavelet.HHL_glcm_Idn
597	wavelet.HHL_glcm_InverseVariance
598	wavelet.HHL_glcm_MaximumProbability
599	wavelet.HHL_glcm_SumEntropy
600	wavelet.HHL_glcm_SumSquares
601	wavelet.HHL_glrlm_GrayLevelNonUniformity
602	wavelet.HHL_glrlm_GrayLevelNonUniformityNormalized
603	wavelet.HHL_glrlm_GrayLevelVariance
604	wavelet.HHL_glrlm_HighGrayLevelRunEmphasis
605	wavelet.HHL_glrlm_LongRunEmphasis
606	wavelet.HHL_glrlm_LongRunHighGrayLevelEmphasis
607	wavelet.HHL_glrlm_LongRunLowGrayLevelEmphasis
608	wavelet.HHL_glrlm_LowGrayLevelRunEmphasis
609	wavelet.HHL_glrlm_RunEntropy
610	wavelet.HHL_glrlm_RunLengthNonUniformity
611	wavelet.HHL_glrlm_RunLengthNonUniformityNormalized
612	wavelet.HHL_glrlm_RunPercentage
613	wavelet.HHL_glrlm_RunVariance
614	wavelet.HHL_glrlm_ShortRunEmphasis
615	wavelet.HHL_glrlm_ShortRunHighGrayLevelEmphasis
616	wavelet.HHL_glrlm_ShortRunLowGrayLevelEmphasis
617	wavelet.HHL_glszm_GrayLevelNonUniformity
618	wavelet.HHL_glszm_GrayLevelNonUniformityNormalized
619	wavelet.HHL_glszm_GrayLevelVariance
620	wavelet.HHL_glszm_HighGrayLevelZoneEmphasis
621	wavelet.HHL_glszm_LargeAreaEmphasis
622	wavelet.HHL_glszm_LargeAreaHighGrayLevelEmphasis
623	wavelet.HHL_glszm_LargeAreaLowGrayLevelEmphasis
624	wavelet.HHL_glszm_LowGrayLevelZoneEmphasis
625	wavelet.HHL_glszm_SizeZoneNonUniformity
626	wavelet.HHL_glszm_SizeZoneNonUniformityNormalized
627	wavelet.HHL_glszm_SmallAreaEmphasis
628	wavelet.HHL_glszm_SmallAreaHighGrayLevelEmphasis
629	wavelet.HHL_glszm_SmallAreaLowGrayLevelEmphasis
630	wavelet.HHL_glszm_ZoneEntropy
631	wavelet.HHL_glszm_ZonePercentage
632	wavelet.HHL_glszm_ZoneVariance
633	wavelet.HHL_gldm_DependenceEntropy
634	wavelet.HHL_gldm_DependenceNonUniformity
635	wavelet.HHL_gldm_DependenceNonUniformityNormalized
636	wavelet.HHL_gldm_DependenceVariance
637	wavelet.HHL_gldm_GrayLevelNonUniformity
638	wavelet.HHL_gldm_GrayLevelVariance
639	wavelet.HHL_gldm_HighGrayLevelEmphasis
640	wavelet.HHL_gldm_LargeDependenceEmphasis
641	wavelet.HHL_gldm_LargeDependenceHighGrayLevelEmphasis
642	wavelet.HHL_gldm_LargeDependenceLowGrayLevelEmphasis
643	wavelet.HHL_gldm_LowGrayLevelEmphasis
644	wavelet.HHL_gldm_SmallDependenceEmphasis
645	wavelet.HHL_gldm_SmallDependenceHighGrayLevelEmphasis
646	wavelet.HHL_gldm_SmallDependenceLowGrayLevelEmphasis
647	wavelet.HHL_ngtdm_Busyness
648	wavelet.HHL_ngtdm_Coarseness
649	wavelet.HHL_ngtdm_Complexity
650	wavelet.HHL_ngtdm_Contrast
651	wavelet.HHL_ngtdm_Strength
652	wavelet.HHH_firstorder_10Percentile
653	wavelet.HHH_firstorder_90Percentile
654	wavelet.HHH_firstorder_Energy
655	wavelet.HHH_firstorder_Entropy
656	wavelet.HHH_firstorder_InterquartileRange
657	wavelet.HHH_firstorder_Kurtosis
658	wavelet.HHH_firstorder_Maximum
659	wavelet.HHH_firstorder_MeanAbsoluteDeviation
660	wavelet.HHH_firstorder_Mean
661	wavelet.HHH_firstorder_Median
662	wavelet.HHH_firstorder_Minimum
663	wavelet.HHH_firstorder_Range
664	wavelet.HHH_firstorder_RobustMeanAbsoluteDeviation
665	wavelet.HHH_firstorder_RootMeanSquared
666	wavelet.HHH_firstorder_Skewness
667	wavelet.HHH_firstorder_TotalEnergy
668	wavelet.HHH_firstorder_Uniformity
669	wavelet.HHH_firstorder_Variance
670	wavelet.HHH_glcm_Autocorrelation
671	wavelet.HHH_glcm_JointAverage
672	wavelet.HHH_glcm_ClusterProminence
673	wavelet.HHH_glcm_ClusterShade
674	wavelet.HHH_glcm_ClusterTendency
675	wavelet.HHH_glcm_Contrast
676	wavelet.HHH_glcm_Correlation
677	wavelet.HHH_glcm_DifferenceAverage
678	wavelet.HHH_glcm_DifferenceEntropy
679	wavelet.HHH_glcm_DifferenceVariance
680	wavelet.HHH_glcm_JointEnergy
681	wavelet.HHH_glcm_JointEntropy
682	wavelet.HHH_glcm_Imc1
683	wavelet.HHH_glcm_Imc2
684	wavelet.HHH_glcm_Idm
685	wavelet.HHH_glcm_Idmn
686	wavelet.HHH_glcm_Id
687	wavelet.HHH_glcm_Idn
688	wavelet.HHH_glcm_InverseVariance
689	wavelet.HHH_glcm_MaximumProbability
690	wavelet.HHH_glcm_SumEntropy
691	wavelet.HHH_glcm_SumSquares
692	wavelet.HHH_glrlm_GrayLevelNonUniformity
693	wavelet.HHH_glrlm_GrayLevelNonUniformityNormalized
694	wavelet.HHH_glrlm_GrayLevelVariance
695	wavelet.HHH_glrlm_HighGrayLevelRunEmphasis
696	wavelet.HHH_glrlm_LongRunEmphasis
697	wavelet.HHH_glrlm_LongRunHighGrayLevelEmphasis
698	wavelet.HHH_glrlm_LongRunLowGrayLevelEmphasis
699	wavelet.HHH_glrlm_LowGrayLevelRunEmphasis
700	wavelet.HHH_glrlm_RunEntropy
701	wavelet.HHH_glrlm_RunLengthNonUniformity
702	wavelet.HHH_glrlm_RunLengthNonUniformityNormalized
703	wavelet.HHH_glrlm_RunPercentage
704	wavelet.HHH_glrlm_RunVariance
705	wavelet.HHH_glrlm_ShortRunEmphasis
706	wavelet.HHH_glrlm_ShortRunHighGrayLevelEmphasis
707	wavelet.HHH_glrlm_ShortRunLowGrayLevelEmphasis
708	wavelet.HHH_glszm_GrayLevelNonUniformity
709	wavelet.HHH_glszm_GrayLevelNonUniformityNormalized
710	wavelet.HHH_glszm_GrayLevelVariance
711	wavelet.HHH_glszm_HighGrayLevelZoneEmphasis
712	wavelet.HHH_glszm_LargeAreaEmphasis
713	wavelet.HHH_glszm_LargeAreaHighGrayLevelEmphasis
714	wavelet.HHH_glszm_LargeAreaLowGrayLevelEmphasis
715	wavelet.HHH_glszm_LowGrayLevelZoneEmphasis
716	wavelet.HHH_glszm_SizeZoneNonUniformity
717	wavelet.HHH_glszm_SizeZoneNonUniformityNormalized
718	wavelet.HHH_glszm_SmallAreaEmphasis
719	wavelet.HHH_glszm_SmallAreaHighGrayLevelEmphasis
720	wavelet.HHH_glszm_SmallAreaLowGrayLevelEmphasis
721	wavelet.HHH_glszm_ZoneEntropy
722	wavelet.HHH_glszm_ZonePercentage
723	wavelet.HHH_glszm_ZoneVariance
724	wavelet.HHH_gldm_DependenceEntropy
725	wavelet.HHH_gldm_DependenceNonUniformity
726	wavelet.HHH_gldm_DependenceNonUniformityNormalized
727	wavelet.HHH_gldm_DependenceVariance
728	wavelet.HHH_gldm_GrayLevelNonUniformity
729	wavelet.HHH_gldm_GrayLevelVariance
730	wavelet.HHH_gldm_HighGrayLevelEmphasis
731	wavelet.HHH_gldm_LargeDependenceEmphasis
732	wavelet.HHH_gldm_LargeDependenceHighGrayLevelEmphasis
733	wavelet.HHH_gldm_LargeDependenceLowGrayLevelEmphasis
734	wavelet.HHH_gldm_LowGrayLevelEmphasis
735	wavelet.HHH_gldm_SmallDependenceEmphasis
736	wavelet.HHH_gldm_SmallDependenceHighGrayLevelEmphasis
737	wavelet.HHH_gldm_SmallDependenceLowGrayLevelEmphasis
738	wavelet.HHH_ngtdm_Busyness
739	wavelet.HHH_ngtdm_Coarseness
740	wavelet.HHH_ngtdm_Complexity
741	wavelet.HHH_ngtdm_Contrast
742	wavelet.HHH_ngtdm_Strength
743	wavelet.LLL_firstorder_10Percentile
744	wavelet.LLL_firstorder_90Percentile
745	wavelet.LLL_firstorder_Energy
746	wavelet.LLL_firstorder_Entropy
747	wavelet.LLL_firstorder_InterquartileRange
748	wavelet.LLL_firstorder_Kurtosis
749	wavelet.LLL_firstorder_Maximum
750	wavelet.LLL_firstorder_MeanAbsoluteDeviation
751	wavelet.LLL_firstorder_Mean
752	wavelet.LLL_firstorder_Median
753	wavelet.LLL_firstorder_Minimum
754	wavelet.LLL_firstorder_Range
755	wavelet.LLL_firstorder_RobustMeanAbsoluteDeviation
756	wavelet.LLL_firstorder_RootMeanSquared
757	wavelet.LLL_firstorder_Skewness
758	wavelet.LLL_firstorder_TotalEnergy
759	wavelet.LLL_firstorder_Uniformity
760	wavelet.LLL_firstorder_Variance
761	wavelet.LLL_glcm_Autocorrelation
762	wavelet.LLL_glcm_JointAverage
763	wavelet.LLL_glcm_ClusterProminence
764	wavelet.LLL_glcm_ClusterShade
765	wavelet.LLL_glcm_ClusterTendency
766	wavelet.LLL_glcm_Contrast
767	wavelet.LLL_glcm_Correlation
768	wavelet.LLL_glcm_DifferenceAverage
769	wavelet.LLL_glcm_DifferenceEntropy
770	wavelet.LLL_glcm_DifferenceVariance
771	wavelet.LLL_glcm_JointEnergy
772	wavelet.LLL_glcm_JointEntropy
773	wavelet.LLL_glcm_Imc1
774	wavelet.LLL_glcm_Imc2
775	wavelet.LLL_glcm_Idm
776	wavelet.LLL_glcm_Idmn
777	wavelet.LLL_glcm_Id
778	wavelet.LLL_glcm_Idn
779	wavelet.LLL_glcm_InverseVariance
780	wavelet.LLL_glcm_MaximumProbability
781	wavelet.LLL_glcm_SumEntropy
782	wavelet.LLL_glcm_SumSquares
783	wavelet.LLL_glrlm_GrayLevelNonUniformity
784	wavelet.LLL_glrlm_GrayLevelNonUniformityNormalized
785	wavelet.LLL_glrlm_GrayLevelVariance
786	wavelet.LLL_glrlm_HighGrayLevelRunEmphasis
787	wavelet.LLL_glrlm_LongRunEmphasis
788	wavelet.LLL_glrlm_LongRunHighGrayLevelEmphasis
789	wavelet.LLL_glrlm_LongRunLowGrayLevelEmphasis
790	wavelet.LLL_glrlm_LowGrayLevelRunEmphasis
791	wavelet.LLL_glrlm_RunEntropy
792	wavelet.LLL_glrlm_RunLengthNonUniformity
793	wavelet.LLL_glrlm_RunLengthNonUniformityNormalized
794	wavelet.LLL_glrlm_RunPercentage
795	wavelet.LLL_glrlm_RunVariance
796	wavelet.LLL_glrlm_ShortRunEmphasis
797	wavelet.LLL_glrlm_ShortRunHighGrayLevelEmphasis
798	wavelet.LLL_glrlm_ShortRunLowGrayLevelEmphasis
799	wavelet.LLL_glszm_GrayLevelNonUniformity
800	wavelet.LLL_glszm_GrayLevelNonUniformityNormalized
801	wavelet.LLL_glszm_GrayLevelVariance
802	wavelet.LLL_glszm_HighGrayLevelZoneEmphasis
803	wavelet.LLL_glszm_LargeAreaEmphasis
804	wavelet.LLL_glszm_LargeAreaHighGrayLevelEmphasis
805	wavelet.LLL_glszm_LargeAreaLowGrayLevelEmphasis
806	wavelet.LLL_glszm_LowGrayLevelZoneEmphasis
807	wavelet.LLL_glszm_SizeZoneNonUniformity
808	wavelet.LLL_glszm_SizeZoneNonUniformityNormalized
809	wavelet.LLL_glszm_SmallAreaEmphasis
810	wavelet.LLL_glszm_SmallAreaHighGrayLevelEmphasis
811	wavelet.LLL_glszm_SmallAreaLowGrayLevelEmphasis
812	wavelet.LLL_glszm_ZoneEntropy
813	wavelet.LLL_glszm_ZonePercentage
814	wavelet.LLL_glszm_ZoneVariance
815	wavelet.LLL_gldm_DependenceEntropy
816	wavelet.LLL_gldm_DependenceNonUniformity
817	wavelet.LLL_gldm_DependenceNonUniformityNormalized
818	wavelet.LLL_gldm_DependenceVariance
819	wavelet.LLL_gldm_GrayLevelNonUniformity
820	wavelet.LLL_gldm_GrayLevelVariance
821	wavelet.LLL_gldm_HighGrayLevelEmphasis
822	wavelet.LLL_gldm_LargeDependenceEmphasis
823	wavelet.LLL_gldm_LargeDependenceHighGrayLevelEmphasis
824	wavelet.LLL_gldm_LargeDependenceLowGrayLevelEmphasis
825	wavelet.LLL_gldm_LowGrayLevelEmphasis
826	wavelet.LLL_gldm_SmallDependenceEmphasis
827	wavelet.LLL_gldm_SmallDependenceHighGrayLevelEmphasis
828	wavelet.LLL_gldm_SmallDependenceLowGrayLevelEmphasis
829	wavelet.LLL_ngtdm_Busyness
830	wavelet.LLL_ngtdm_Coarseness
831	wavelet.LLL_ngtdm_Complexity
832	wavelet.LLL_ngtdm_Contrast
833	wavelet.LLL_ngtdm_Strength
